# Supplementary material for: Colletotrichum siamense, a Novel Causal Agent of Viburnum odoratissimum Leaf Blotch and Its Sensitivity to Fungicides
Source: J Fungi (Basel). 2023 Aug 28;9(9):882. doi: 10.3390/jof9090882 (PMC10532865; doi:10.3390/jof9090882)
Supplement: Supplementary file 1 [file jof-09-00882-s001.zip]

Archive with 1 entries (1 files):
- jof-2403110-supplementary.pdf
